# Supplementary material for: The Adsorption of Chlorpromazine on the Surface of Gold Nanoparticles and Its Effect on the Toxicity to Selected Mammalian Cells
Source: Materials (Basel). 2024 Sep 28;17(19):4774. doi: 10.3390/ma17194774 (PMC11477946; doi:10.3390/ma17194774)
Supplement: Supplementary file 1 [file materials-17-04774-s001.zip]

Archive with 1 entries (1 files):
- materials-3191719-supplementary.pdf
